# Supplementary material for: The Application of Near-Infrared Spectroscopy Combined with Chemometrics in the Determination of the Nutrient Composition in Chinese Cyperus esculentus L
Source: Foods. 2025 Jan 23;14(3):366. doi: 10.3390/foods14030366 (PMC11817964; doi:10.3390/foods14030366)
Supplement: Supplementary file 1 [file foods-14-00366-s001.zip]

Archive with 1 entries (1 files):
- foods-3399362-supplementary.pdf
